# Supplementary material for: N-Heterocyclic Carbene Copper (I) Complexes Incorporating Pyrene Chromophore: Synthesis, Crystal Structure, and Luminescent Properties
Source: Molecules. 2023 May 11;28(10):4025. doi: 10.3390/molecules28104025 (PMC10223749; doi:10.3390/molecules28104025)
Supplement: Supplementary file 1 [file molecules-28-04025-s001.zip]

Archive with 1 entries (1 files):
- molecules-2360093-supplementary.pdf
